# Supplementary material for: Transforming Food Biowaste into Selective and Reusable Adsorbents for Pesticide Removal from Water
Source: Materials (Basel). 2024 Nov 11;17(22):5499. doi: 10.3390/ma17225499 (PMC11595743; doi:10.3390/ma17225499)
Supplement: Supplementary file 1 [file materials-17-05499-s001.zip]

Archive with 1 entries (1 files):
- materials-3299573-supplementary.pdf
